# Supplementary material for: Epithelial-to-Mesenchymal Transition and Phenotypic Marker Evaluation in Human, Canine, and Feline Mammary Gland Tumors
Source: Animals (Basel). 2023 Feb 28;13(5):878. doi: 10.3390/ani13050878 (PMC10000046; doi:10.3390/ani13050878)
Supplement: Supplementary file 1 [file animals-13-00878-s001.zip]

Archive with 1 entries (1 files):
- animals-2210231-supplementary.pdf
